# Supplementary material for: AI Chatbots in Pediatric Orthopedics: How Accurate Are Their Answers to Parents’ Questions on Bowlegs and Knock Knees?
Source: Healthcare (Basel). 2025 May 27;13(11):1271. doi: 10.3390/healthcare13111271 (PMC12154324; doi:10.3390/healthcare13111271)
Supplement: Supplementary file 1 [file healthcare-13-01271-s001.zip]

Archive with 2 entries (2 files):
- Supplementory File S1.pdf
- Supplementory File S2.pdf
